# Supplementary material for: Detection and Monitoring of Tumor-Derived Mutations in Circulating Tumor DNA Using the UltraSEEK Lung Panel on the MassARRAY System in Metastatic Non-Small Cell Lung Cancer Patients
Source: Int J Mol Sci. 2023 Aug 29;24(17):13390. doi: 10.3390/ijms241713390 (PMC10487510; doi:10.3390/ijms241713390)
Supplement: Supplementary file 1 [file ijms-24-13390-s001.zip]

Archive with 1 entries (1 files):
- ijms-2558089-supplementary.pdf
